# Supplementary material for: Genome-wide analysis of respiratory burst oxidase homolog (Rboh) genes in Aquilaria species and insight into ROS-mediated metabolites biosynthesis and resin deposition
Source: Front Plant Sci. 2024 Feb 9;14:1326080. doi: 10.3389/fpls.2023.1326080 (PMC10893762; doi:10.3389/fpls.2023.1326080)
Supplement: Supplementary Figure 1 — Flowchart of the methodology obtained in the study. [file DataSheet_1.zip]

Archive with 12 entries (12 files):
- Supplementary Figure 1.TIF
- Supplementary Figure 2.TIF
- Supplementary Figure 3.TIF
- Supplementary Figure 4.PDF
- Supplementary Table 1.XLSX
- Supplementary Table 2.XLSX
- Supplementary Table 3.XLSX
- Supplementary Table 4.XLSX
- Supplementary Table 5.XLSX
- Supplementary Table 6.XLSX
- Supplementary Table 7.XLSX
- Supplementary Table 8.XLSX
