# Supplementary material for: Genome-wide analysis of respiratory burst oxidase homolog (Rboh) genes in Aquilaria species and insight into ROS-mediated metabolites biosynthesis and resin deposition
Source: Front Plant Sci. 2024 Feb 9;14:1326080. doi: 10.3389/fpls.2023.1326080 (PMC10893762; doi:10.3389/fpls.2023.1326080)
Supplement: Supplementary Figure 1 — Flowchart of the methodology obtained in the study. [file DataSheet_1.zip › Supplementary Table 1.XLSX]

## Sheet: primer list
Supplementary Table 1: Gene-specific primers for qRT-PCR analysis used in this study
Gene ID	Genes name	Primer code	Primer sequence (5'-3')	Primer length(bp)
Aq_ag.00g717410.m01	AaRbohA	AaRbohA-F	GTCCATTCTTCTCAGCAACAGT	22
		AaRbohA-R	CGTCTAAACCATCTTGTCGC	20
Aq_ag.00g547900.m01	AaRbohB	AaRbohB-F	GCTTCCAAGAACCAGATTTG	20
		AaRbohB-R	GCTCTGGTCTGTCATTTGC	19
Aq_ag.00g525280.m01	AaRbohD	AaRbohD-F	CGCCAAGTCTACAAGAAGATAG	22
		AaRbohD-R	GAAGTCGGAAGATAACTGCC	20
Aq_ag.00g347850.m01	AaRbohJ	AaRbohJ-F	CTATCGGAGGAGGAGGTAAAG	21
		AaRbohJ-R	CTCATTAGAGGCTACCATTCCC	22
Aq_ag.00g432210.m01	AaRbohC	AaRbohC-F	GTGGAAGGAGTTACGGGAATC	21
		AaRbohC-R	GAGATGGTGAGAGTACCAGAAG	21
Aq_ag.00g867150.m01	AaRbohF	AaRbohF-F	CGAGCTGTAAGATCAGGTCTC	21
		AaRbohF-R	CTCTTGGTCCAGAAGTTAGGG	21
Aq_ag.00g881540.m01	AaRbohE	AaRbohE-F	GACTAGGAATTGGAGCTACCC	21
		AaRbohE-R	GTGTCAGACTTGATCCTGGAG	21
