# Supplementary material for: Genome-wide analysis of respiratory burst oxidase homolog (Rboh) genes in Aquilaria species and insight into ROS-mediated metabolites biosynthesis and resin deposition
Source: Front Plant Sci. 2024 Feb 9;14:1326080. doi: 10.3389/fpls.2023.1326080 (PMC10893762; doi:10.3389/fpls.2023.1326080)
Supplement: Supplementary Figure 1 — Flowchart of the methodology obtained in the study. [file DataSheet_1.zip › Supplementary Table 4.XLSX]

## Sheet: Sheet1
	Supplementary Table 4: Duplication genes pair and divergent time
Sl. No	Gene ID	Gene Name	Gene ID	Gene Name	Duplication Type	Ka	Ks	Ka_Ks	EffectiveLen	AverageS-sites	AverageN-sites	cN	cS	pN	pS	Time MYA(T=Ks/2α), α=(6.96*10^-9)*10^-6
1	Aq_ag.00g432210.m01	AaRbohC (Transposed)	Aq_ag.00g717410.m01	AaRbohA (Parental)	transposed duplication (TRD)	0.343808	2.52234	0.136305	1965	450.833	1514.17	417.583	326.417	0.275784	0.72403	181.202
2	Aq_ag.00g547900.m01	AaRbohB (Transposed)	Aq_ag.00g717410.m01	AaRbohA (Parental)	transposed duplication (TRD)	0.350432	2.36288	0.148307	2175	507.167	1667.83	466.917	364.083	0.279954	0.717877	169.747
3	Aq_ag.00g881540.m01	AaRbohE (Transposed)	Aq_ag.00g717410.m01	AaRbohA (Parental)	transposed duplication (TRD)	0.355492	3.17176	0.11208	2235	522.5	1712.5	484.833	386.167	0.283114	0.739075	227.856
4	evm.model.Scaffold320.7	AsRbohD (Transposed)	evm.model.Scaffold146.33	AsRbohC1 (Parental)	transposed duplication (TRD)	0.216483	1.74609	0.123981	2589	605.833	1983.17	372.917	410.083	0.188041	0.676891	125.438
5	evm.model.Scaffold146.33	AsRbohC1	evm.model.Scaffold53.16	AsRbohC2	Whole-genome duplication (WGD)	0.0106527	0.0197104	0.540461	2613	604	2009	21.25	11.75	0.0105774	0.0194536	1.41598
