# Supplementary material for: Genome-wide analysis of respiratory burst oxidase homolog (Rboh) genes in Aquilaria species and insight into ROS-mediated metabolites biosynthesis and resin deposition
Source: Front Plant Sci. 2024 Feb 9;14:1326080. doi: 10.3389/fpls.2023.1326080 (PMC10893762; doi:10.3389/fpls.2023.1326080)
Supplement: Supplementary Figure 1 — Flowchart of the methodology obtained in the study. [file DataSheet_1.zip › Supplementary Table 5.XLSX]

## Sheet: Sheet1
		Supplementary Table 5 :Details of ten conserved motifs
		Motif number	Sequence	pfam/interpro scan ID
		Motif 1	ELHNYCTSVYEEGDARSALIAMLQSLNHAKNGVDIVSGTRVRTHFAKPNW	Ferric reductase NAD binding domain(PF08030)
		Motif 2	WKFVQYRERAAFKVMGYCLCTAKGAAETLKFNMALILLPVCRNTITWLRS WKFYQYRQRAAFHVMGYCVCTAKGAAETLKFNMALILLPVCRNTITWLRN	NADPH OXIDASE(PTHR11972:SF153)
		Motif 3	TGFNAFWYSHHLFVIVYALLIVHGIFLYLTKEWYKKTTWMY TGFNAFWYSHHLFVIVYVLLIVHGIMLYLTKEWYKKTTWMY	NADPH OXIDASE(PTHR11972:SF153)
		Motif 4	KEIISLSASANKLSKJQEQAEEYAALIMEELDPDNLGYIEJWNLETLLLQKEIIMLSASANKLSNIQEQAEEYAALIMEELDPDHLGYIMIWQLEMLLLQ	No significant match
		Motif 5	TRLGALVPFDDNJNFHKVIAFAIVIGVGJHAGSHLTCDFPRLLHASPZEY TRLGAFVPFDDNINFHKVIAYAIVIGVGLHAGNHLTCDFPRLLHCPPQEY	NADPH OXIDASE_(PTHR11972:SF64)
		Motif 6	STANDGSSGRRKAFKTTRAYFYWVTREQGSFEWFKGVMNEVAELDQNGVI STQNDGSMGRRKNFCTTRAYFYWVTREQGSFEWFKGVMNEVAEMDHNHVI	NAD6 binding site (PF08030)
		Motif 7	GDSINKEZLKEFWDQISDQSFDSRLQIFFDMVDKDADGRJTEGDSICKEQLKEFWDQITDQSFDSRLQIFFDMVDKDADGRITE	NADPH oxidase binding site (PF08414)
		Motif 8	PSYWHFLKGVEGVTGIJMVVLMAIAFTLATPWFRRNRVKLPPNYWHFVKGVEGVTGICMVVLMAIAFTLATPWFRRNRVNLP	In sig NADPH oxidase (PTHR11972_SF152)
		Motif 9	HMSKPQGFRYKSGQYJFVNCPAVSPFEWHPFSITSAPGDDYHMSKPQGFRYKSGQYIFVNCPAVSPFEWHPFSITSAPGDDY	Fad binding site (PF08022)
		Motif 10	QPSLPKJLIDGPYGAPAQDYKKYDVLLLVGLGIGATPFISIVKDJLNNIKQPSFPKILIDGPYGAPAQDYKKYDVVLLVGLGIGATPMISIVKDILNNIK	Fe_Red_NAD6 binding (PF08030)
