# Supplementary material for: Genome-wide analysis of respiratory burst oxidase homolog (Rboh) genes in Aquilaria species and insight into ROS-mediated metabolites biosynthesis and resin deposition
Source: Front Plant Sci. 2024 Feb 9;14:1326080. doi: 10.3389/fpls.2023.1326080 (PMC10893762; doi:10.3389/fpls.2023.1326080)
Supplement: Supplementary Figure 1 — Flowchart of the methodology obtained in the study. [file DataSheet_1.zip › Supplementary Table 7.XLSX]

## Sheet: Gene Annotations
Supplementary Table 7: Log2(FC) value of functional partner of Rboh genes
SeqName	Gene name	Description	Length	e-Value	sim mean
Aq_ag.00g099910.m01	MYC2	MYC2_SOLLCTranscription factor MYC2 OS=Solanum lycopersicum OX=4081 GN=MYC2 PE=1 SV=1	671	0	72.02
Aq_ag.00g099910.m02	MYC2	MYC2_SOLLCTranscription factor MYC2 OS=Solanum lycopersicum OX=4081 GN=MYC2 PE=1 SV=1	635	0	72.02
Aq_ag.00g416590.m01	MYC2	MYC4_ARATHTranscription factor MYC4 OS=Arabidopsis thaliana OX=3702 GN=MYC4 PE=1 SV=1	479	4.51128e-93	54.06
Aq_ag.00g588510.m01	MYC2	MYC2_SOLLCTranscription factor MYC2 OS=Solanum lycopersicum OX=4081 GN=MYC2 PE=1 SV=1	211	7.51112e-59	70.68
Aq_ag.00g707920.m01	MYC2	MYC4_ARATHTranscription factor MYC4 OS=Arabidopsis thaliana OX=3702 GN=MYC4 PE=1 SV=1	500	1.46854e-55	46.69
Aq_ag.00g852560.m01	MYC2	MYC2_SOLLCTranscription factor MYC2 OS=Solanum lycopersicum OX=4081 GN=MYC2 PE=1 SV=1	206	5.70514e-51	68.82
Aq_ag.00g782350.m01	MYC2	MYC2_SOLLCTranscription factor MYC2 OS=Solanum lycopersicum OX=4081 GN=MYC2 PE=1 SV=1	194	1.05998e-32	54.55
Aq_ag.00g873820.m01	MYC2	MYC2_SOLLCTranscription factor MYC2 OS=Solanum lycopersicum OX=4081 GN=MYC2 PE=1 SV=1	200	1.66568e-21	79.1
Aq_ag.00g787710.m01	MYC2	MYC4_ARATHTranscription factor MYC4 OS=Arabidopsis thaliana OX=3702 GN=MYC4 PE=1 SV=1	69	9.58014e-10	77.27
Aq_ag.00g004410.m01	WRKY	WRK29_ARATHProbable WRKY transcription factor 29 OS=Arabidopsis thaliana OX=3702 GN=WRKY29 PE=2 SV=1	285	2.19261e-48	57.96
Aq_ag.00g010320.m01	WRKY	WRK65_ARATHProbable WRKY transcription factor 65 OS=Arabidopsis thaliana OX=3702 GN=WRKY65 PE=2 SV=1	221	7.61115e-28	69.07
Aq_ag.00g010480.m01	WRKY	WRK23_ARATHWRKY transcription factor 23 OS=Arabidopsis thaliana OX=3702 GN=WRKY23 PE=2 SV=1	314	5.99277e-61	58.73
Aq_ag.00g016560.m01	WRKY	WRK24_ORYSJWRKY transcription factor WRKY24 OS=Oryza sativa subsp. japonica OX=39947 GN=WRKY24 PE=2 SV=1	386	2.39501e-61	80.58
Aq_ag.00g026030.m01	WRKY	WRK32_ARATHProbable WRKY transcription factor 32 OS=Arabidopsis thaliana OX=3702 GN=WRKY32 PE=2 SV=1	442	8.64221e-84	61.22
Aq_ag.00g035510.m01	WRKY	WRK33_ARATHProbable WRKY transcription factor 33 OS=Arabidopsis thaliana OX=3702 GN=WRKY33 PE=1 SV=2	503	1.45357e-102	76.72
Aq_ag.00g040460.m01	WRKY	WRKY3_ARATHProbable WRKY transcription factor 3 OS=Arabidopsis thaliana OX=3702 GN=WRKY3 PE=2 SV=1	526	5.11405e-134	59.96
Aq_ag.00g060690.m01	WRKY	WRKY2_ARATHProbable WRKY transcription factor 2 OS=Arabidopsis thaliana OX=3702 GN=WRKY2 PE=1 SV=1	737	0	61.81
Aq_ag.00g060690.m02	WRKY	WRKY2_ARATHProbable WRKY transcription factor 2 OS=Arabidopsis thaliana OX=3702 GN=WRKY2 PE=1 SV=1	710	0	62.86
Aq_ag.00g087560.m01	WRKY	WRK24_ARATHProbable WRKY transcription factor 24 OS=Arabidopsis thaliana OX=3702 GN=WRKY24 PE=1 SV=1	205	1.04923e-54	78.99
Aq_ag.00g111390.m01	WRKY	WRKY9_ARATHProbable WRKY transcription factor 9 OS=Arabidopsis thaliana OX=3702 GN=WRKY9 PE=2 SV=1	544	2.68766e-68	57.38
Aq_ag.00g111390.m02	WRKY	WRKY9_ARATHProbable WRKY transcription factor 9 OS=Arabidopsis thaliana OX=3702 GN=WRKY9 PE=2 SV=1	358	4.90515e-32	50.68
Aq_ag.00g116850.m01	WRKY	WRK55_ARATHWRKY transcription factor 55 OS=Arabidopsis thaliana OX=3702 GN=WRKY55 PE=2 SV=1	350	1.70536e-61	50.14
Aq_ag.00g187530.m01	WRKY	WRK22_ARATHWRKY transcription factor 22 OS=Arabidopsis thaliana OX=3702 GN=WRKY22 PE=2 SV=1	278	5.81758e-70	61.51
Aq_ag.00g187580.m01	WRKY	WRK43_ARATHProbable WRKY transcription factor 43 OS=Arabidopsis thaliana OX=3702 GN=WRKY43 PE=1 SV=1	186	3.87989e-58	91
Aq_ag.00g208050.m01	WRKY	WRK65_ARATHProbable WRKY transcription factor 65 OS=Arabidopsis thaliana OX=3702 GN=WRKY65 PE=2 SV=1	191	9.89371e-27	77.78
Aq_ag.00g221820.m01	WRKY	WRK65_ARATHProbable WRKY transcription factor 65 OS=Arabidopsis thaliana OX=3702 GN=WRKY65 PE=2 SV=1	266	5.91147e-89	68.08
Aq_ag.00g361630.m01	WRKY	WRK28_ARATHWRKY transcription factor 28 OS=Arabidopsis thaliana OX=3702 GN=WRKY28 PE=2 SV=1	264	1.39398e-65	62.64
Aq_ag.00g370800.m01	WRKY	WRK75_ARATHProbable WRKY transcription factor 75 OS=Arabidopsis thaliana OX=3702 GN=WRKY75 PE=1 SV=1	186	8.04636e-56	94.51
Aq_ag.00g373150.m01	WRKY	WRK43_ARATHProbable WRKY transcription factor 43 OS=Arabidopsis thaliana OX=3702 GN=WRKY43 PE=1 SV=1	95	1.24512e-36	91.18
Aq_ag.00g401470.m01	WRKY	WRK13_ARATHProbable WRKY transcription factor 13 OS=Arabidopsis thaliana OX=3702 GN=WRKY13 PE=1 SV=1	232	5.95644e-44	98.61
Aq_ag.00g412310.m01	WRKY	WRKY1_ARATHWRKY transcription factor 1 OS=Arabidopsis thaliana OX=3702 GN=WRKY1 PE=1 SV=1	420	5.23352e-89	60.93
Aq_ag.00g415750.m01	WRKY	WRK46_ARATHProbable WRKY transcription factor 46 OS=Arabidopsis thaliana OX=3702 GN=WRKY46 PE=1 SV=1	322	1.09935e-40	52.48
Aq_ag.00g474390.m01	WRKY	WRKY3_ARATHProbable WRKY transcription factor 3 OS=Arabidopsis thaliana OX=3702 GN=WRKY3 PE=2 SV=1	499	0	70.77
Aq_ag.00g531550.m01	WRKY	WRK70_SOLLCWRKY DNA-binding transcription factor 70 OS=Solanum lycopersicum OX=4081 GN=WRKY70 PE=2 SV=1	188	2.51229e-43	67.05
Aq_ag.00g548820.m01	WRKY	WRK69_ARATHProbable WRKY transcription factor 69 OS=Arabidopsis thaliana OX=3702 GN=WRKY69 PE=2 SV=1	191	2.18618e-39	81.08
Aq_ag.00g552580.m01	WRKY	WRK23_ARATHWRKY transcription factor 23 OS=Arabidopsis thaliana OX=3702 GN=WRKY23 PE=2 SV=1	268	2.69268e-60	66.49
Aq_ag.00g563820.m01	WRKY	WRK28_ARATHWRKY transcription factor 28 OS=Arabidopsis thaliana OX=3702 GN=WRKY28 PE=2 SV=1	308	3.66279e-49	55.34
Aq_ag.00g569270.m01	WRKY	WRK12_ARATHProbable WRKY transcription factor 12 OS=Arabidopsis thaliana OX=3702 GN=WRKY12 PE=1 SV=1	155	1.96854e-28	69.31
Aq_ag.00g582060.m01	WRKY	WRK57_ARATHProbable WRKY transcription factor 57 OS=Arabidopsis thaliana OX=3702 GN=WRKY57 PE=2 SV=1	276	3.42723e-72	59.36
Aq_ag.00g617060.m01	WRKY	WRK49_ARATHProbable WRKY transcription factor 49 OS=Arabidopsis thaliana OX=3702 GN=WRKY49 PE=1 SV=1	297	5.58039e-44	54.88
Aq_ag.00g617070.m01	WRKY	WRK49_ARATHProbable WRKY transcription factor 49 OS=Arabidopsis thaliana OX=3702 GN=WRKY49 PE=1 SV=1	188	9.33327e-36	59.12
Aq_ag.00g626280.m01	WRKY	WRK75_ARATHProbable WRKY transcription factor 75 OS=Arabidopsis thaliana OX=3702 GN=WRKY75 PE=1 SV=1	198	3.00622e-56	92.39
Aq_ag.00g630590.m01	WRKY	WRK75_ARATHProbable WRKY transcription factor 75 OS=Arabidopsis thaliana OX=3702 GN=WRKY75 PE=1 SV=1	126	3.39251e-41	86.75
Aq_ag.00g637230.m01	WRKY	WRK44_ARATHWRKY transcription factor 44 OS=Arabidopsis thaliana OX=3702 GN=WRKY44 PE=1 SV=2	472	3.2299e-116	59.53
Aq_ag.00g643120.m01	WRKY	WRK27_ARATHProbable WRKY transcription factor 27 OS=Arabidopsis thaliana OX=3702 GN=WRKY27 PE=2 SV=1	325	4.48975e-45	89.13
Aq_ag.00g643120.m02	WRKY	WRK27_ARATHProbable WRKY transcription factor 27 OS=Arabidopsis thaliana OX=3702 GN=WRKY27 PE=2 SV=1	326	4.10863e-45	89.13
Aq_ag.00g658010.m01	WRKY	WRK14_ARATHProbable WRKY transcription factor 14 OS=Arabidopsis thaliana OX=3702 GN=WRKY14 PE=2 SV=2	424	2.00365e-98	58.69
Aq_ag.00g659180.m01	WRKY	WRK48_ARATHProbable WRKY transcription factor 48 OS=Arabidopsis thaliana OX=3702 GN=WRKY48 PE=2 SV=1	424	2.53015e-50	64.29
Aq_ag.00g667280.m01	WRKY	WRK20_ARATHProbable WRKY transcription factor 20 OS=Arabidopsis thaliana OX=3702 GN=WRKY20 PE=2 SV=1	521	0	68.56
Aq_ag.00g754420.m01	WRKY	WRK71_ORYSIWRKY transcription factor WRKY71 OS=Oryza sativa subsp. indica OX=39946 GN=WRKY71 PE=1 SV=1	140	2.54894e-36	78.16
Aq_ag.00g775490.m01	WRKY	WRK50_ARATHProbable WRKY transcription factor 50 OS=Arabidopsis thaliana OX=3702 GN=WRKY50 PE=2 SV=1	294	3.47636e-14	100
Aq_ag.00g787010.m01	WRKY	WRK70_ARATHProbable WRKY transcription factor 70 OS=Arabidopsis thaliana OX=3702 GN=WRKY70 PE=1 SV=1	392	6.90902e-36	48.98
Aq_ag.00g851540.m01	WRKY	WRK41_ARATHProbable WRKY transcription factor 41 OS=Arabidopsis thaliana OX=3702 GN=WRKY41 PE=1 SV=2	367	3.52739e-53	62.14
Aq_ag.00g012860.m01	Probable 1-deoxy-D-xylulose-5-phosphate synthase 2	DXS2_ORYSJProbable 1-deoxy-D-xylulose-5-phosphate synthase 2, chloroplastic OS=Oryza sativa subsp. japonica OX=39947 GN=Os07g0190000 PE=2 SV=1	211	1.19917e-103	81.98
Aq_ag.00g012870.m01	Probable 1-deoxy-D-xylulose-5-phosphate synthase 2	DXS2_ORYSJProbable 1-deoxy-D-xylulose-5-phosphate synthase 2, chloroplastic OS=Oryza sativa subsp. japonica OX=39947 GN=Os07g0190000 PE=2 SV=1	183	4.05573e-53	74.68
Aq_ag.00g082770.m01	Probable 1-deoxy-D-xylulose-5-phosphate synthase	DXS_CAPANProbable 1-deoxy-D-xylulose-5-phosphate synthase, chloroplastic OS=Capsicum annuum OX=4072 GN=TKT2 PE=2 SV=1	723	0	92.93
Aq_ag.00g759870.m01	Probable 1-deoxy-D-xylulose-5-phosphate synthase	DXS_CAPANProbable 1-deoxy-D-xylulose-5-phosphate synthase, chloroplastic OS=Capsicum annuum OX=4072 GN=TKT2 PE=2 SV=1	717	0	90.59
Aq_ag.00g860250.m01	Probable 1-deoxy-D-xylulose-5-phosphate synthase 2	DXS2_ORYSJProbable 1-deoxy-D-xylulose-5-phosphate synthase 2, chloroplastic OS=Oryza sativa subsp. japonica OX=39947 GN=Os07g0190000 PE=2 SV=1	713	0	90.15
Aq_ag.00g662900.m01	3-hydroxy-3-methylglutaryl-coenzyme A reductase 1	HMDH1_HEVBR3-hydroxy-3-methylglutaryl-coenzyme A reductase 1 OS=Hevea brasiliensis OX=3981 GN=HMGR1 PE=2 SV=1	660	0	88.98
Aq_ag.00g029260.m01	3-hydroxy-3-methylglutaryl-coenzyme A reductase 1	HMDH1_GOSHI3-hydroxy-3-methylglutaryl-coenzyme A reductase 1 OS=Gossypium hirsutum OX=3635 GN=HMG1 PE=3 SV=1	572	0	87.83
Aq_ag.00g155200.m01	3-hydroxy-3-methylglutaryl-coenzyme A reductase	HMDH_NICSY3-hydroxy-3-methylglutaryl-coenzyme A reductase OS=Nicotiana sylvestris OX=4096 GN=HMGR PE=2 SV=1	85	1.58858e-43	94.05
Aq_ag.00g155210.m01	3-hydroxy-3-methylglutaryl-coenzyme A reductase 1	HMDH1_GOSHI3-hydroxy-3-methylglutaryl-coenzyme A reductase 1 OS=Gossypium hirsutum OX=3635 GN=HMG1 PE=3 SV=1	527	0	87.5
Aq_ag.00g155220.m01	3-hydroxy-3-methylglutaryl-coenzyme A reductase	HMDH_NICSY3-hydroxy-3-methylglutaryl-coenzyme A reductase OS=Nicotiana sylvestris OX=4096 GN=HMGR PE=2 SV=1	139	1.167e-83	95.65
Aq_ag.00g155230.m01	3-hydroxy-3-methylglutaryl-coenzyme A reductase 1	HMDH1_GOSHI3-hydroxy-3-methylglutaryl-coenzyme A reductase 1 OS=Gossypium hirsutum OX=3635 GN=HMG1 PE=3 SV=1	577	0	89.39
Aq_ag.00g021560.m01	Mevalonate kinase	KIME_ARATHMevalonate kinase OS=Arabidopsis thaliana OX=3702 GN=At5g27450 PE=2 SV=1	401	5.16986e-151	74.38
Aq_ag.00g261780.m01	Geranylgeranyl pyrophosphate synthase	GGPPS_HEVBRGeranylgeranyl pyrophosphate synthase, chloroplastic OS=Hevea brasiliensis OX=3981 GN=GGPS PE=1 SV=1	369	0	84.84
Aq_ag.00g278040.m01	Geranylgeranyl pyrophosphate synthase	GGPPS_HEVBRGeranylgeranyl pyrophosphate synthase, chloroplastic OS=Hevea brasiliensis OX=3981 GN=GGPS PE=1 SV=1	79	1.2174e-21	87.04
Aq_ag.00g811020.m01	Geranylgeranyl pyrophosphate synthase 7	GGPP7_ARATHGeranylgeranyl pyrophosphate synthase 7, chloroplastic OS=Arabidopsis thaliana OX=3702 GN=At2g18620 PE=2 SV=1	303	1.63396e-28	48.43
Aq_ag.00g662490.m01	Geranylgeranyl pyrophosphate synthase	GGPPS_HEVBRGeranylgeranyl pyrophosphate synthase, chloroplastic OS=Hevea brasiliensis OX=3981 GN=GGPS PE=1 SV=1	308	7.74719e-162	90.11
Aq_ag.00g242550.m01	Farnesyl pyrophosphate synthase 1	FPPS1_LUPALFarnesyl pyrophosphate synthase 1 OS=Lupinus albus OX=3870 GN=FPS1 PE=2 SV=1	428	0	91.23
Aq_ag.00g787830.m01	Farnesyl pyrophosphate synthase 1	FPPS1_LUPALFarnesyl pyrophosphate synthase 1 OS=Lupinus albus OX=3870 GN=FPS1 PE=2 SV=1	342	0	94.74
Aq_ag.00g530540.m01	Mitogen-activated protein kinase	NTF4_TOBACMitogen-activated protein kinase homolog NTF4 OS=Nicotiana tabacum OX=4097 GN=NTF4 PE=2 SV=1	330	0	96.97
Aq_ag.00g393040.m01	Mitogen-activated protein kinase	MPK7_ARATHMitogen-activated protein kinase 7 OS=Arabidopsis thaliana OX=3702 GN=MPK7 PE=1 SV=2	368	0	95.87
Aq_ag.00g644850.m01	Mitogen-activated protein kinase	NTF3_TOBACMitogen-activated protein kinase homolog NTF3 OS=Nicotiana tabacum OX=4097 GN=NTF3 PE=1 SV=1	413	0	95.14
Aq_ag.00g764000.m01	Mitogen-activated protein kinase	MPK3_ARATHMitogen-activated protein kinase 3 OS=Arabidopsis thaliana OX=3702 GN=MPK3 PE=1 SV=2	369	0	92.64
Aq_ag.00g711950.m01	Mitogen-activated protein kinase	MPK3_ARATHMitogen-activated protein kinase 3 OS=Arabidopsis thaliana OX=3702 GN=MPK3 PE=1 SV=2	367	0	91.23
Aq_ag.00g842310.m01	Mitogen-activated protein kinase	MPK4_ARATHMitogen-activated protein kinase 4 OS=Arabidopsis thaliana OX=3702 GN=MPK4 PE=1 SV=2	394	0	91.03
Aq_ag.00g696450.m01	Mitogen-activated protein kinase	MMK2_MEDSAMitogen-activated protein kinase homolog MMK2 OS=Medicago sativa OX=3879 GN=MMK2 PE=2 SV=1	338	0	78.39
Aq_ag.00g639200.m01	Mitogen-activated protein kinase kinase	M2K6_ARATHMitogen-activated protein kinase kinase 6 OS=Arabidopsis thaliana OX=3702 GN=MKK6 PE=1 SV=1	354	0	91.55
Aq_ag.00g433980.m01	Mitogen-activated protein kinase kinase	SIPKK_TOBACMitogen-activated protein kinase kinase SIPKK OS=Nicotiana tabacum OX=4097 GN=SIPKK PE=1 SV=1	339	4.09477e-179	86.6
Aq_ag.00g303790.m01	Mitogen-activated protein kinase kinase	M2K3_ARATHMitogen-activated protein kinase kinase 3 OS=Arabidopsis thaliana OX=3702 GN=MKK3 PE=1 SV=1	518	3.35209e-177	86.26
Aq_ag.00g246770.m01	Mitogen-activated protein kinase kinase	SIPKK_TOBACMitogen-activated protein kinase kinase SIPKK OS=Nicotiana tabacum OX=4097 GN=SIPKK PE=1 SV=1	409	0	80.95
Aq_ag.00g367550.m01	Mitogen-activated protein kinase kinase	M2K9_ARATHMitogen-activated protein kinase kinase 9 OS=Arabidopsis thaliana OX=3702 GN=MKK9 PE=1 SV=1	314	1.8025e-141	78.48
Aq_ag.00g714790.m01	Mitogen-activated protein kinase kinase	M2K7_ARATHMitogen-activated protein kinase kinase 7 OS=Arabidopsis thaliana OX=3702 GN=MKK7 PE=1 SV=1	314	1.42418e-105	66.77
Aq_ag.00g237690.m01	Mitogen-activated protein kinase kinase	M2K4_ARATHMitogen-activated protein kinase kinase 4 OS=Arabidopsis thaliana OX=3702 GN=MKK4 PE=1 SV=1	387	1.03879e-146	75.68
Aq_ag.00g202560.m01	Mitogen-activated protein kinase kinase	M2K7_ARATHMitogen-activated protein kinase kinase 7 OS=Arabidopsis thaliana OX=3702 GN=MKK7 PE=1 SV=1	308	1.75688e-110	69.5
Aq_ag.00g784750.m01	Mitogen-activated protein kinase kinase	M2K10_ARATHMitogen-activated protein kinase kinase 10 OS=Arabidopsis thaliana OX=3702 GN=MKK10 PE=1 SV=1	332	3.3254e-113	69.43
Aq_ag.00g618040.m01	Mitogen-activated protein kinase kinase	M2K7_ARATHMitogen-activated protein kinase kinase 7 OS=Arabidopsis thaliana OX=3702 GN=MKK7 PE=1 SV=1	308	1.09838e-108	69.01
Aq_ag.00g869240.m01	Mitogen-activated protein kinase kinase kinase	M3K17_ARATHMitogen-activated protein kinase kinase kinase 17 OS=Arabidopsis thaliana OX=3702 GN=MAPKKK17 PE=1 SV=1	340	9.78374e-71	68.78
Aq_ag.00g739000.m01	Mitogen-activated protein kinase kinase kinase	NPK1_TOBACMitogen-activated protein kinase kinase kinase NPK1 OS=Nicotiana tabacum OX=4097 GN=NPK1 PE=1 SV=1	639	0	68.51
Aq_ag.00g692880.m01	Mitogen-activated protein kinase kinase kinase	M3K18_ARATHMitogen-activated protein kinase kinase kinase 18 OS=Arabidopsis thaliana OX=3702 GN=MAPKKK18 PE=1 SV=1	109	4.0943e-18	67.61
Aq_ag.00g320760.m02	Mitogen-activated protein kinase kinase kinase	M3K5G_ARATHMitogen-activated protein kinase kinase kinase 5 OS=Arabidopsis thaliana OX=3702 GN=MAPKKK5 PE=1 SV=1	664	0	67.38
Aq_ag.00g430640.m01	Mitogen-activated protein kinase kinase kinase	M3K18_ARATHMitogen-activated protein kinase kinase kinase 18 OS=Arabidopsis thaliana OX=3702 GN=MAPKKK18 PE=1 SV=1	356	1.34701e-110	71.33
Aq_ag.00g271390.m01	Mitogen-activated protein kinase kinase kinase	YODA_ARATHMitogen-activated protein kinase kinase kinase YODA OS=Arabidopsis thaliana OX=3702 GN=YDA PE=1 SV=1	907	0	70.78
Aq_ag.00g021450.m01	Mitogen-activated protein kinase kinase kinase	ANP1_ARATHMitogen-activated protein kinase kinase kinase ANP1 OS=Arabidopsis thaliana OX=3702 GN=ANP1 PE=1 SV=2	656	0	66.43
Aq_ag.00g320760.m01	Mitogen-activated protein kinase kinase kinase	M3K5G_ARATHMitogen-activated protein kinase kinase kinase 5 OS=Arabidopsis thaliana OX=3702 GN=MAPKKK5 PE=1 SV=1	709	0	66.33
Aq_ag.00g571640.m01	Mitogen-activated protein kinase kinase kinase	MKKA_DICDIMitogen-activated protein kinase kinase kinase A OS=Dictyostelium discoideum OX=44689 GN=mkkA PE=1 SV=2	234	8.72167e-06	66
Aq_ag.00g212210.m01	Mitogen-activated protein kinase kinase kinase	M3K20_ARATHMitogen-activated protein kinase kinase kinase 20 OS=Arabidopsis thaliana OX=3702 GN=MAPKKK20 PE=1 SV=1	346	1.17643e-118	65.83
Aq_ag.00g811300.m01	Mitogen-activated protein kinase kinase kinase	M3K17_ARATHMitogen-activated protein kinase kinase kinase 17 OS=Arabidopsis thaliana OX=3702 GN=MAPKKK17 PE=1 SV=1	474	5.69815e-92	65.23
Aq_ag.00g846050.m01	Mitogen-activated protein kinase kinase kinase	M3K1_ARATHMitogen-activated protein kinase kinase kinase 1 OS=Arabidopsis thaliana OX=3702 GN=MEKK1 PE=1 SV=2	564	4.63751e-176	64.25
Aq_ag.00g396800.m01	Mitogen-activated protein kinase kinase kinase	M3K3A_ARATHMitogen-activated protein kinase kinase kinase 3 OS=Arabidopsis thaliana OX=3702 GN=MAPKKK3 PE=1 SV=1	584	0	63.64
Aq_ag.00g098550.m01	Mitogen-activated protein kinase kinase kinase	M3K18_ARATHMitogen-activated protein kinase kinase kinase 18 OS=Arabidopsis thaliana OX=3702 GN=MAPKKK18 PE=1 SV=1	415	6.80537e-93	63.35
Aq_ag.00g386570.m01	Mitogen-activated protein kinase kinase kinase	M3K20_ARATHMitogen-activated protein kinase kinase kinase 20 OS=Arabidopsis thaliana OX=3702 GN=MAPKKK20 PE=1 SV=1	208	4.61955e-35	63.29
Aq_ag.00g834460.m01	Mitogen-activated protein kinase kinase kinase	M3K1_ARATHMitogen-activated protein kinase kinase kinase 1 OS=Arabidopsis thaliana OX=3702 GN=MEKK1 PE=1 SV=2	519	5.37515e-149	62.75
Aq_ag.00g834460.m02	Mitogen-activated protein kinase kinase kinase	M3K1_ARATHMitogen-activated protein kinase kinase kinase 1 OS=Arabidopsis thaliana OX=3702 GN=MEKK1 PE=1 SV=2	544	2.61866e-148	62.57
Aq_ag.00g876950.m01	Mitogen-activated protein kinase kinase kinase	M3K5G_ARATHMitogen-activated protein kinase kinase kinase 5 OS=Arabidopsis thaliana OX=3702 GN=MAPKKK5 PE=1 SV=1	758	1.01171e-118	61.73
Aq_ag.00g393490.m01	Mitogen-activated protein kinase kinase kinase	M3K20_ARATHMitogen-activated protein kinase kinase kinase 20 OS=Arabidopsis thaliana OX=3702 GN=MAPKKK20 PE=1 SV=1	185	3.66015e-27	61.24
Aq_ag.00g342820.m01	Mitogen-activated protein kinase kinase kinase	M3K20_ARATHMitogen-activated protein kinase kinase kinase 20 OS=Arabidopsis thaliana OX=3702 GN=MAPKKK20 PE=1 SV=1	124	1.42366e-18	60.64
Aq_ag.00g406530.m01	Mitogen-activated protein kinase kinase kinase	M3K18_ARATHMitogen-activated protein kinase kinase kinase 18 OS=Arabidopsis thaliana OX=3702 GN=MAPKKK18 PE=1 SV=1	201	2.89248e-20	60.58
Aq_ag.00g325070.m01	Mitogen-activated protein kinase kinase kinase	M3K20_ARATHMitogen-activated protein kinase kinase kinase 20 OS=Arabidopsis thaliana OX=3702 GN=MAPKKK20 PE=1 SV=1	583	4.26667e-21	59.54
Aq_ag.00g098810.m01	Mitogen-activated protein kinase kinase kinase	M3K17_ARATHMitogen-activated protein kinase kinase kinase 17 OS=Arabidopsis thaliana OX=3702 GN=MAPKKK17 PE=1 SV=1	240	7.22933e-45	59.52
Aq_ag.00g490800.m01	Mitogen-activated protein kinase kinase kinase	M3K20_ARATHMitogen-activated protein kinase kinase kinase 20 OS=Arabidopsis thaliana OX=3702 GN=MAPKKK20 PE=1 SV=1	282	1.14272e-56	58.7
Aq_ag.00g325090.m01	Mitogen-activated protein kinase kinase kinase	M3K20_ARATHMitogen-activated protein kinase kinase kinase 20 OS=Arabidopsis thaliana OX=3702 GN=MAPKKK20 PE=1 SV=1	303	4.0551e-57	58.48
Aq_ag.00g236530.m01	Mitogen-activated protein kinase kinase kinase	M3K20_ARATHMitogen-activated protein kinase kinase kinase 20 OS=Arabidopsis thaliana OX=3702 GN=MAPKKK20 PE=1 SV=1	303	1.05481e-58	58.01
Aq_ag.00g368860.m01	Mitogen-activated protein kinase kinase kinase	M3K20_ARATHMitogen-activated protein kinase kinase kinase 20 OS=Arabidopsis thaliana OX=3702 GN=MAPKKK20 PE=1 SV=1	320	2.8887e-56	57.71
Aq_ag.00g389460.m01	Mitogen-activated protein kinase kinase kinase	M3K20_ARATHMitogen-activated protein kinase kinase kinase 20 OS=Arabidopsis thaliana OX=3702 GN=MAPKKK20 PE=1 SV=1	309	4.71885e-60	57.19
Aq_ag.00g646920.m01	Mitogen-activated protein kinase kinase kinase	M3K17_ARATHMitogen-activated protein kinase kinase kinase 17 OS=Arabidopsis thaliana OX=3702 GN=MAPKKK17 PE=1 SV=1	326	3.77537e-58	56.83
Aq_ag.00g738750.m02	Mitogen-activated protein kinase kinase kinase	M3K20_ARATHMitogen-activated protein kinase kinase kinase 20 OS=Arabidopsis thaliana OX=3702 GN=MAPKKK20 PE=1 SV=1	669	9.27302e-46	56.47
Aq_ag.00g738750.m03	Mitogen-activated protein kinase kinase kinase	M3K20_ARATHMitogen-activated protein kinase kinase kinase 20 OS=Arabidopsis thaliana OX=3702 GN=MAPKKK20 PE=1 SV=1	684	1.08179e-45	56.47
Aq_ag.00g738750.m01	Mitogen-activated protein kinase kinase kinase	M3K20_ARATHMitogen-activated protein kinase kinase kinase 20 OS=Arabidopsis thaliana OX=3702 GN=MAPKKK20 PE=1 SV=1	715	2.54922e-45	56.47

## Sheet: Expression values
	Supplementary Table 7: Log2(FC) value of functional partner of Rboh genes
	Gene ID	Gene	Base mean	log2(FC)	StdErr	Wald-Stats	P-value	P-adj
	Aq_ag.00g099910.m01	MYC2	7151.97	-0.0146623	0.0238554	-0.614632	0.538798	0.576813
	Aq_ag.00g416590.m01	MYC2	4348.5	-2.50158	0.0337025	-74.2254	0	0
	Aq_ag.00g588510.m01	MYC2	32.923	6.80824	0.993357	6.85377	7.19276e-12	1.84883e-11
	Aq_ag.00g707920.m01	MYC2	52.8771	2.06949	0.329116	6.28801	3.2157e-10	7.71316e-10
	Aq_ag.00g852560.m01	MYC2	396.319	-0.552681	0.113499	-4.8695	1.11883e-06	2.26089e-06
	Aq_ag.00g782350.m01	MYC2	6.32968	4.48335	1.16484	3.84891	0.000118644	0.000211815
	Gene ID	Gene	Base mean	log2(FC)	StdErr	Wald-Stats	P-value	P-adj
	Aq_ag.00g530540.m01	MAPK	249.6	1.27887	0.179925	7.10781	1.17897e-12	3.1287e-12
	Aq_ag.00g393040.m01	MAPK	3649.36	0.726765	0.0348306	20.8657	1.09763e-96	1.00023e-95
	Aq_ag.00g644850.m01	MAPK	870.674	-0.757059	0.076487	-9.89787	4.25233e-23	1.53547e-22
	Aq_ag.00g764000.m01	MAPK	753.213	0.959266	0.0975107	9.83755	7.75785e-23	2.78812e-22
	Aq_ag.00g711950.m01	MAPK	83.3119	2.50079	0.915397	2.73192	0.00629673	0.00983502
	Aq_ag.00g842310.m01	MAPK	1443.08	-1.58904	0.0512297	-31.0179	3.09319e-211	5.31416e-210
	Aq_ag.00g696450.m01	MAPK	151.917	0.766941	0.164328	4.66715	3.05403e-06	6.00937e-06
	Gene ID	Gene	Base mean	log2(FC)	StdErr	Wald-Stats	P-value	P-adj
	Aq_ag.00g639200.m01	MAPKK	50.0116	3.21216	1.21733	2.63869	0.00832267	0.0128295
	Aq_ag.00g433980.m01	MAPKK	469.856	-0.413866	0.0873344	-4.73887	2.14913e-06	4.26797e-06
	Aq_ag.00g303790.m01	MAPKK	904.916	0.0444631	0.0693808	0.640856	0.521616	0.561778
	Aq_ag.00g246770.m01	MAPKK	601.948	0.256323	0.076811	3.33706	0.000846685	0.00142734
	Aq_ag.00g367550.m01	MAPKK	175.114	3.40392	0.232562	14.6366	1.64082e-48	9.22487e-48
	Aq_ag.00g237690.m01	MAPKK	769.014	0.432326	0.0846942	5.10456	3.31574e-07	6.89522e-07
	Aq_ag.00g784750.m01	MAPKK	7.34308	2.98669	1.05883	2.82075	0.00479122	0.0075814
	Aq_ag.00g618040.m01	MAPKK	1.00523	-0.248488	1.33269	-0.186455	0.852088	0.870662
	Gene ID	Gene	Base mean	log2(FC)	StdErr	Wald-Stats	P-value	P-adj
	Aq_ag.00g869240.m01	MAPKKK	438.994	-3.78038	0.124906	-30.2659	3.22431e-201	5.27078e-200
	Aq_ag.00g739000.m01	MAPKKK	95.476	1.48365	0.228376	6.49652	8.21995e-11	2.0227e-10
	Aq_ag.00g430640.m01	MAPKKK	378.527	3.20189	0.138986	23.0375	1.96285e-117	2.08534e-116
	Aq_ag.00g271390.m01	MAPKKK	1616.85	-0.125821	0.0530986	-2.36958	0.0178082	0.0265021
	Aq_ag.00g021450.m01	MAPKKK	266.29	1.5683	0.166128	9.44028	3.71789e-21	1.27655e-20
	Aq_ag.00g212210.m01	MAPKKK	240.655	2.59131	0.155177	16.699	1.3325e-62	8.86649e-62
	Aq_ag.00g811300.m01	MAPKKK	12.4147	1.62934	0.790202	2.06193	0.0392144	0.0557684
	Aq_ag.00g846050.m01	MAPKKK	192.253	1.04567	0.158042	6.61641	3.68037e-11	9.1873e-11
	Aq_ag.00g396800.m01	MAPKKK	1576.1	0.551041	0.0537336	10.2551	1.12309e-24	4.20777e-24
	Aq_ag.00g098550.m01	MAPKKK	51.6225	-1.04915	0.312533	-3.35694	0.000788109	0.00133232
	Aq_ag.00g386570.m01	MAPKKK	89.0612	7.0854	0.747336	9.48087	2.52174e-21	8.70178e-21
	Aq_ag.00g834460.m01	MAPKKK	899.17	0.453876	0.0629856	7.20602	5.76096e-13	1.54577e-12
	Aq_ag.00g876950.m01	MAPKKK	120.252	1.71295	0.239696	7.14635	8.91136e-13	2.37734e-12
	Aq_ag.00g393490.m01	MAPKKK	3.43652	-0.992989	1.21191	-0.819357	0.412583	0.467746
	Aq_ag.00g342820.m01	MAPKKK	29.0442	6.67677	0.998727	6.68528	2.30489e-11	5.80643e-11
	Aq_ag.00g098810.m01	MAPKKK	5.13591	0.273986	0.931614	0.294098	0.768683	0.795254
	Aq_ag.00g325090.m01	MAPKKK	2.29701	2.78065	1.34053	2.0743	0.0380519	0.0541966
	Aq_ag.00g389460.m01	MAPKKK	1.15842	-0.465888	1.38527	-0.336317	0.736632	0.765311
	Aq_ag.00g646920.m01	MAPKKK	6.49248	0.0337635	0.851045	0.039673	0.968354	0.972821
	Aq_ag.00g738750.m01	MAPKKK	251.147	4.47067	1.24889	3.57973	0.000343955	0.000595257
	Gene ID	Gene	Base mean	log2(FC)	StdErr	Wald-Stats	P-value	P-adj
	Aq_ag.00g012860.m01	1-deoxy-D-xylulose-5-phosphate synthase 2 (DXPS)	3.66531	3.22828	1.3285	2.43001	0.0150983	0.0226443
	Aq_ag.00g012870.m01	1-deoxy-D-xylulose-5-phosphate synthase 2 (DXPS)	1.44711	1.72998	1.38428	1.24974	0.211396	0.263489
	Aq_ag.00g082770.m01	1-deoxy-D-xylulose-5-phosphate synthase 2 (DXPS)	444.33	-0.810134	0.0965771	-8.38847	4.925e-17	1.51682e-16
	Aq_ag.00g759870.m01	1-deoxy-D-xylulose-5-phosphate synthase 2 (DXPS)	418.556	-1.22313	0.107652	-11.3619	6.47128e-30	2.716e-29
	Aq_ag.00g860250.m01	1-deoxy-D-xylulose-5-phosphate synthase 2 (DXPS)	295.109	2.69684	0.146058	18.4642	4.01172e-76	3.0882e-75
	Aq_ag.00g662900.m01	3-hydroxy-3-methylglutaryl-coenzyme A reductase 1 (HMGR)	180.817	2.76004	0.19918	13.857	1.15412e-43	6.07031e-43
	Aq_ag.00g029260.m01	3-hydroxy-3-methylglutaryl-coenzyme A reductase 1 (HMGR)	282.169	0.119952	0.122261	0.981119	0.326534	0.385006
	Aq_ag.00g155200.m01	3-hydroxy-3-methylglutaryl-coenzyme A reductase 1 (HMGR)	41.8294	-0.270895	0.323087	-0.838457	0.401774	0.457451
	Aq_ag.00g155210.m01	3-hydroxy-3-methylglutaryl-coenzyme A reductase 1 (HMGR)	86.0971	0.654535	0.248551	2.6334	0.00845352	0.0130199
	Aq_ag.00g155220.m01	3-hydroxy-3-methylglutaryl-coenzyme A reductase 1 (HMGR)	120.162	-0.972614	0.197935	-4.91379	8.9331e-07	1.81411e-06
	Aq_ag.00g155230.m01	3-hydroxy-3-methylglutaryl-coenzyme A reductase 1 (HMGR)	1133.51	0.65163	0.0605635	10.7594	5.34936e-27	2.11472e-26
	Aq_ag.00g021560.m01	Mevalonate kinase (MVK)	648.357	1.02377	0.0853847	11.9901	4.00376e-33	1.78658e-32
	Aq_ag.00g261780.m01	Geranylgeranyl pyrophosphate synthase (GGPS)	454.562	0.625945	0.100509	6.22777	4.73126e-10	1.12691e-09
	Aq_ag.00g278040.m01	Geranylgeranyl pyrophosphate synthase (GGPS)	0.193221	0.350129	1.2947	0.270432	0.786828	NA
	Aq_ag.00g811020.m01	Geranylgeranyl pyrophosphate synthase (GGPS)	28.5833	6.65262	0.99791	6.66656	2.61875e-11	6.57894e-11
	Aq_ag.00g662490.m01	Geranylgeranyl pyrophosphate synthase (GGPS)	5.69258	3.61034	1.1087	3.25636	0.0011285	0.0018877
	Aq_ag.00g242550.m01	Farnesyl pyrophosphate synthase 1 (FPS)	593.392	0.184044	0.0847874	2.17066	0.0299572	0.0433585
	Aq_ag.00g787830.m01	Farnesyl pyrophosphate synthase 1 (FPS)	2071.48	1.28348	0.0475789	26.9758	2.83861e-160	3.82348e-159
