# Supplementary material for: Genome-wide analysis of respiratory burst oxidase homolog (Rboh) genes in Aquilaria species and insight into ROS-mediated metabolites biosynthesis and resin deposition
Source: Front Plant Sci. 2024 Feb 9;14:1326080. doi: 10.3389/fpls.2023.1326080 (PMC10893762; doi:10.3389/fpls.2023.1326080)
Supplement: Supplementary Figure 1 — Flowchart of the methodology obtained in the study. [file DataSheet_1.zip › Supplementary Table 8.XLSX]

## Sheet: DESEQ analysis
	Supplementary Table 8: Log2(FC) value of Rboh genes
	A. agallocha	Gene name	Gene ID	Base mean	log2(FC)	StdErr	Wald-Stats	P-value	P-adj
	Agarwood Vs Healthy tissue	AaRbohJ	Aq_ag.00g347850.m01	0	0	0	0	0	0
		AaRbohC	Aq_ag.00g432210.m01	325.6	1.47429	0.132042	11.1654	6.02427e-29	2.4871e-28
		AaRbohD	Aq_ag.00g525280.m01	0	0	0	0	0	0
		AaRbohB	Aq_ag.00g547900.m01	708.066	-0.368333	0.0812355	-4.53414	5.78388e-06	1.11995e-05
		AaRbohA	Aq_ag.00g717410.m01	88.9816	0.708362	0.279922	2.53057	0.0113877	0.0172842
		AaRbohF	Aq_ag.00g867150.m01	277.714	-1.29998	0.121319	-10.7154	8.62151e-27	3.39501e-26
		AaRbohE	Aq_ag.00g881540.m01	35.3938	-0.903309	0.402517	-2.24415	0.0248227	0.0362945
	A. sinensis	Gene name	Gene ID	Base mean	log2(FC)	StdErr	Wald-Stats	P-value	P-adj
	Wonded stem vs Aril	AsRbohA	evm.model.Scaffold3.217	1260.9	6.91194	1.48663	4.64941	3.32891e-06	6.10774e-05
		AsRbohD	evm.model.Scaffold320.7	406.449	2.3977	1.80566	1.32788	0.184219	0.407631
		AsRbohB	evm.model.Scaffold4.355	65.0731	9.03569	2.53069	3.57044	0.000356383	0.00315027
		AsRbohC1	evm.model.Scaffold146.33	1564.35	4.29799	1.87514	2.29209	0.0219007	0.0863361
		AsRbohC2	evm.model.Scaffold53.16	309.196	2.7059	1.61852	1.67183	0.0945575	0.249998
		AsRbohH	evm.model.Scaffold194.16	0	NA	NA	NA	NA	NA
		AsRbohE	evm.model.Scaffold5.454	17.5873	7.14816	2.9164	2.45102	0.0142452	0.0628211
	Callus vs Aril	Gene name	Gene ID	Base mean	log2(FC)	StdErr	Wald-Stats	P-value	P-adj
		AsRbohA	evm.model.Scaffold3.217	3190.7	8.30369	1.68382	4.93147	8.16112e-07	2.90399e-05
		AsRbohD	evm.model.Scaffold320.7	197.21	1.09609	1.95937	0.559411	0.575882	0.83384
		AsRbohB	evm.model.Scaffold4.355	4804.93	15.2896	2.5368	6.02711	1.66915e-09	8.25339e-08
		AsRbohC1	evm.model.Scaffold146.33	845.152	3.39506	2.00722	1.69142	0.0907563	0.268254
		AsRbohC2	evm.model.Scaffold53.16	404.016	3.19321	1.78894	1.78498	0.0742653	0.23136
		AsRbohH	evm.model.Scaffold194.16	0	NA	NA	NA	NA	NA
		AsRbohE	evm.model.Scaffold5.454	0	NA	NA	NA	NA	NA
	Leaf vs Aril	Gene name	Gene ID	Base mean	log2(FC)	StdErr	Wald-Stats	P-value	P-adj
		AsRbohA	evm.model.Scaffold3.217	228.607	4.47393	1.96669	2.27485	0.0229149	0.107801
		AsRbohD	evm.model.Scaffold320.7	69.2818	-3.00428	2.67685	-1.12232	0.261727	0.607343
		AsRbohB	evm.model.Scaffold4.355	0	NA	NA	NA	NA	NA
		AsRbohC1	evm.model.Scaffold146.33	133.504	-0.223338	2.17313	-0.102773	0.918143	0.988507
		AsRbohC2	evm.model.Scaffold53.16	47.6283	-2.17904	2.64694	-0.823232	0.410376	0.774959
		AsRbohH	evm.model.Scaffold194.16	0	NA	NA	NA	NA	NA
		AsRbohE	evm.model.Scaffold5.454	18.8491	7.33246	2.99955	2.44452	0.0145045	0.077737
	Flower vs Aril	Gene name	Gene ID	Base mean	log2(FC)	StdErr	Wald-Stats	P-value	P-adj
		AsRbohA	evm.model.Scaffold3.217	670.116	6.1753	2.39283	2.58076	0.00985844	0.0794278
		AsRbohD	evm.model.Scaffold320.7	190.996	1.22886	2.53008	0.485699	0.62718	0.992526
		AsRbohB	evm.model.Scaffold4.355	0	NA	NA	NA	NA	NA
		AsRbohC1	evm.model.Scaffold146.33	742.123	3.34072	2.49172	1.34073	0.180009	0.583163
		AsRbohC2	evm.model.Scaffold53.16	232.908	2.44361	2.39257	1.02133	0.307096	0.795898
		AsRbohH	evm.model.Scaffold194.16	0	NA	NA	NA	NA	NA
		AsRbohE	evm.model.Scaffold5.454	6.54586	5.9176	4.24822	1.39296	0.163632	NA
	FlowerBud vs Aril	Gene name	Gene ID	Base mean	log2(FC)	StdErr	Wald-Stats	P-value	P-adj
		AsRbohA	evm.model.Scaffold3.217	503.329	5.77824	2.26371	2.55256	0.0106936	0.0736229
		AsRbohD	evm.model.Scaffold320.7	71.7213	-1.89879	2.58457	-0.734663	0.462545	0.874445
		AsRbohB	evm.model.Scaffold4.355	0	NA	NA	NA	NA	NA
		AsRbohC1	evm.model.Scaffold146.33	258.077	1.54033	2.41094	0.638892	0.522893	0.910711
		AsRbohC2	evm.model.Scaffold53.16	114.601	1.1421	2.32083	0.49211	0.622642	0.957539
		AsRbohH	evm.model.Scaffold194.16	0	NA	NA	NA	NA	NA
		AsRbohE	evm.model.Scaffold5.454	0	NA	NA	NA	NA	NA
	Seed vs Aril	Gene name	Gene ID	Base mean	log2(FC)	StdErr	Wald-Stats	P-value	P-adj
		AsRbohA	evm.model.Scaffold3.217	503.329	5.77824	2.26371	2.55256	0.0106936	0.0736229
		AsRbohD	evm.model.Scaffold320.7	59.1578	-3.66092	2.73591	-1.3381	0.180863	0.783652
		AsRbohB	evm.model.Scaffold4.355	0	NA	NA	NA	NA	NA
		AsRbohC1	evm.model.Scaffold146.33	133.504	-0.223338	2.17313	-0.102773	0.918143	0.988507
		AsRbohC2	evm.model.Scaffold53.16	116.533	1.23407	2.23449	0.552282	0.580755	0.999996
		AsRbohH	evm.model.Scaffold194.16	0	NA	NA	NA	NA	NA
		AsRbohE	evm.model.Scaffold5.454	0	NA	NA	NA	NA	NA

## Sheet: fpkm values
		FPKM values of AsRboh and AaRboh in different tissues
Gene	Transcript	Wounded stem _1	Wounded stem_2	Callus _1	Callus_2	Flower1	Flower_2	FlowerBud_1	FlowerBud_2	Seed_1	Seed_2	Aril_1	Aril_2
AaRbohJ	evm.model.Scaffold3.217	15.3344	17.8546	57.5209	28.2649	17.9144	2.10051	8.90044	4.32998	0.635484	0.241196	0.090063	0.058185
AaRbohC	evm.model.Scaffold320.7	4.17095	5.74662	2.69893	0.915611	0.539585	2.14913	0.014867	0.368344	0	0.09423	0.799024	0.07189
AaRbohD	evm.model.Scaffold4.355	0.77115	1.0145	89.6886	36.242	0	0	0	0	0	0	0	0
AaRbohB	evm.model.Scaffold146.33	16.4726	19.4034	13.86	4.9766	13.2925	3.74686	2.47826	2.11505	1.97829	1.48299	0.866786	0.049159
AaRbohA	evm.model.Scaffold53.16	3.40505	3.59729	7.31498	7.31498	4.43102	1.25922	1.26916	0.900285	1.07032	0.556586	0.470842	0.130274
AaRbohF	evm.model.Scaffold194.16	0	1e-06	0	0	0	0	0	0	0	0	0	0
AaRbohE	evm.model.Scaffold5.454	0.219595	0.232614	0	0	0.217982	0	0	0	0	0	0	0
Gene	Transcript	Agarwood 1	Agarwood 2	Agarwood 3	Healthy 1	Healthy 2	Healthy 3
AaRbohJ	Aq_ag.00g347850.m01	0	0	0	0	0	0
AaRbohC	Aq_ag.00g432210.m01	6.86755	6.24992	6.26439	1.22499	1.77763	1.88159
AaRbohD	Aq_ag.00g525280.m01	0	0.060433	0.163177	0	0	0
AaRbohB	Aq_ag.00g547900.m01	6.69289	7.46754	7.64134	6.8432	6.46832	7.42275
AaRbohA	Aq_ag.00g717410.m01	1.15314	1.22737	1.16664	0.229159"	0.561185"	0.702451
AaRbohF	Aq_ag.00g867150.m01	1.94093	1.72025	1.94114	3.16291	3.47777	3.38339
AaRbohE	Aq_ag.00g881540.m01	0.302568	0.210686	0.934704"	0.183269"	0.393311	0.492728
